# Supplementary material for: Selection for Early Reproduction Leads to Accelerated Aging and Extensive Metabolic Remodeling in Drosophila melanogaster
Source: Genome Biol Evol. 2025 May 6;17(5):evaf082. doi: 10.1093/gbe/evaf082 (PMC12093319; doi:10.1093/gbe/evaf082)
Supplement: evaf082_Supplementary_Data [file evaf082_supplementary_data.zip]

Archive with 2 entries (2 files):
- A&C_Metabolomics_Supplemental_Table_GBE_V4.xlsx
- TimeSeries_AC_Metabolomics_Supplementary_figures_GBE_V4.pdf
